# Supplementary material for: Ageing Curtails the Diversity and Functionality of Nascent CD8+ T Cell Responses against SARS-CoV-2
Source: Vaccines (Basel). 2023 Jan 11;11(1):154. doi: 10.3390/vaccines11010154 (PMC9867380; doi:10.3390/vaccines11010154)
Supplement: Supplementary file 1 [file vaccines-11-00154-s001.zip]

Archive with 1 entries (1 files):
- vaccines-2100417-supplementary.pdf
